# Supplementary material for: Knowledge and Perceptions Regarding Coronavirus (COVID-19) among Pediatric Dentists during Lockdown Period
Source: Int J Environ Res Public Health. 2021 Dec 25;19(1):209. doi: 10.3390/ijerph19010209 (PMC8750425; doi:10.3390/ijerph19010209)
Supplement: Supplementary file 1 [file ijerph-19-00209-s001.zip]

Archive with 1 entries (1 files):
- ijerph-1510674-supplementary.pdf
